# Supplementary material for: A Fluorescent Probe for Imaging and Treating S-Nitrosation Stress in OGD/R Cells
Source: Antioxidants (Basel). 2025 Mar 4;14(3):311. doi: 10.3390/antiox14030311 (PMC11939710; doi:10.3390/antiox14030311)
Supplement: Supplementary file 1 [file antioxidants-14-00311-s001.zip]

Archive with 1 entries (1 files):
- antioxidants-3452609-supplementary.pdf
